# Supplementary material for: Novel Sol-Gel Synthesis of TiO2 Spherical Porous Nanoparticles Assemblies with Photocatalytic Activity
Source: Nanomaterials (Basel). 2023 Jun 25;13(13):1928. doi: 10.3390/nano13131928 (PMC10343489; doi:10.3390/nano13131928)
Supplement: Supplementary file 1 [file nanomaterials-13-01928-s001.zip]

Archive with 1 entries (1 files):
- nanomaterials-2422130-supplementary.pdf
